# Supplementary material for: Preparation of Functionalized Ethylene–Vinyl-Alcohol Nanofibrous Membrane Filter for Rapid and Cyclic Removing of Organic Dye from Aqueous Solution
Source: Polymers (Basel). 2024 Aug 17;16(16):2328. doi: 10.3390/polym16162328 (PMC11360201; doi:10.3390/polym16162328)
Supplement: Supplementary file 1 [file polymers-16-02328-s001.zip]

Archive with 1 entries (1 files):
- polymers-3094373-supplementary.mp4
